# Supplementary material for: An Effective Oral Nanodelivery Material for Curcumin: Ingenious Utilization of Gastrointestinal Absorption Characteristics
Source: Molecules. 2025 Jun 10;30(12):2536. doi: 10.3390/molecules30122536 (PMC12196007; doi:10.3390/molecules30122536)
Supplement: Supplementary file 1 [file molecules-30-02536-s001.zip]

Archive with 2 entries (2 files):
- supplementary materials-S1.pdf
- supplymentary materials-S2.pdf
